# Supplementary material for: The economic burden of asthma and chronic obstructive pulmonary disease and the impact of poor inhalation technique with commonly prescribed dry powder inhalers in three European countries
Source: BMC Health Serv Res. 2016 Jul 12;16:251. doi: 10.1186/s12913-016-1482-7 (PMC4942909; doi:10.1186/s12913-016-1482-7)
Supplement: Additional file 1: — Inputs used in the model for the analyses presented in this publication. (XLSX 20 kb) [file 12913_2016_1482_MOESM1_ESM.xlsx]

## Sheet: Model inputs
Supplementary file: model inputs
Parameter	Spain	Sweden	UK
Population
Total number of individuals aged ≥18	37860506	7772932	50909098
Prevalence of diagnosed asthma	0.035164	0.08	0.061
Proportion of asthma patients receiving ICS + LABA FDCs	0.334	0.5	0.355
Prevalence of diagnosed COPD	0.02754	0.07	0.018
Proportion of COPD patients receiving ICS + LABA FDCs	0.337	0.397	0.355
Proportion of population using BF Turbuhaler®	0.346	0.7465	0.311
Proportion of population using FS Accuhaler®	0.373	0.1512	0.252
Inhaler acquisition costs
BF Turbuhaler® 80/4.5	32.92	53.3026	45.6046
BF Turbuhaler® 160/4.5	41.46	42.5321	52.6525
BF Turbuhaler® 320/9	41.46	38.6092	52.6525
FS Accuhaler® 100	29.38	25.8363	24.8752
FS Accuhaler® 250	35.5	30.4763	48.5067
FS Accuhaler® 500	47.9	40.119	56.3838
Dose strength distribution of inhalers
BF Turbuhaler® 80/4.5	0.0336	0.011	0.086
BF Turbuhaler® 160/4.5	0.5397	0.485	0.559
BF Turbuhaler® 320/9	0.4266	0.504	0.355
FS Accuhaler® 100	0.0589	0.038	0.115
FS Accuhaler® 250	0.4013	0.503	0.255
FS Accuhaler® 500	0.5399	0.459	0.63
Number of scheduled healthcare events per patient
Nurse visit (asthma)	0.76	0.68	0.85
GP visit (asthma)	2.3	0.68	0.6
Specialist visit (asthma)	2.21	0.34	0.15
Nurse visit (COPD)	0.76	0	1.05
GP visit (COPD)	0.47	1.7	1.3
Specialist visit (COPD)	1.43	1.7	3.42
Cost per scheduled healthcare event
Nurse visit (asthma)	18.989	62.0781	31.3455
GP visit (asthma)	39.3547	152.412	75.5143
Specialist visit (asthma)	78.6994	206.249	133.931
Nurse visit (COPD)	18.989	0	31.3455
GP visit (COPD)	39.3547	152.412	75.5143
Specialist visit (COPD)	78.6994	206.249	133.931
Number of unscheduled healthcare events per patient per year
Hospitalisation (asthma)	0.09	0.12	0.02
ED visits (asthma)	0.26	0.2	0.02
Courses of antimicrobials (asthma)	0.7	0.5	0.7
Courses of OCS (asthma)	0.63	0.2	0.14
Hospitalisation (COPD)	0.26	0.38	0.12
ED visits (COPD)	0.08	0.31	0.12
Courses of antimicrobials (COPD)	0.38	2	1.51
Courses of OCS (COPD)	0.17	1.6	0.68
Cost per unscheduled healthcare event
Hospitalisation (asthma)	4495.9	748.148	1753.68
ED visits (asthma)	181.623	177.672	182.118
Courses of antimicrobials (asthma)	4.76	1.06577	25.6491
Courses of OCS (asthma)	17.22	2.34469	55.2783
Hospitalisation (COPD)	3448.13	1915.26	3554.73
ED visits (COPD)	181.623	177.672	182.118
Courses of antimicrobials (COPD)	4.76	1.06577	2.94357
Courses of OCS (COPD)	17.22	2.34469	55.2783
Lost productivity
Days of lost productiviy (asthma)	12	4	17
Cost of lost productivity per day (asthma)	62.0375	205.499	169.218
Days of lost productiviy (COPD)	24	24	24
Cost of lost productivity per day (COPD)	62.0375	205.499	169.218
Proportion of patients with poor inhalation technique
BF Turbuhaler®	0.435	0.435	0.435
FS Accuhaler®	0.345	0.345	0.345
Increased risk of unscheduled healthcare events due to poor inhalation technique
Hospitalisation	0.47	0.47	0.47
ED visits	0.62	0.62	0.62
Courses of antimicrobials	0.5	0.5	0.5
Courses of OCS	0.54	0.54	0.54
Days lost productivity	0.47	0.47	0.47
All costs have been converted to 2015 Euro, using the values below:
Annual average inflation rate**
Year	Spain	Sweden	UK
April 2014-2015	-0.0063	-0.0023	-0.0008
May 2013-2014	0.0021	-0.0016	0.0151
May 2012-2013	0.0172	-0.0022	0.0269
May 2011-2012	0.0194	0.0103	0.0276
May 2010-2011	0.0351	0.0334	0.0446
Annual healthcare inflation rate***
Year	Spain	Sweden	UK
April 2014-2015	0	0.00169352	0.022
May 2013-2014	0.006	0.00426366	0.031
May 2012-2013	0.129	0.0193593	0.024
May 2011-2012	-0.03	0.0284791	0.033
May 2010-2011	-0.012		0.039
May 2009-2010	-0.014
May 2008-2009	0.009
May 2007-2008	0.009
May 2006-2007	-0.021
May 2005-2006	0.014
May 2004-2005	0.006
May 2003-2004	0.006
Healthcare CPI Index values
Year	Sweden
April 2014-2015	851.74
May 2013-2014	850.3
May 2012-2013	846.69
May 2011-2012	830.61
May 2010-2011	807.61
* http://www.xe.com/currencytables/?from=SEK&date=2015-05-01. Accessed on 12/05/15
** http://inflation.eu/. Accessed on 12/05/15
*** UK: http://www.ons.gov.uk/ons/taxonomy/index.html?nscl=Consumer+Prices+Index#tab-data-tables; Spain: http://www.ine.es/buscar/searchResults.do;jsessionid=BABCE790BC0E88D54B2F3A160D023613.buscar03?searchString=inflacion&Menu_botonBuscador=Search&searchType=DEF_SEARCH&startat=0&L=0; Sweden: http://www.scb.se/en_/Finding-statistics/Statistics-by-subject-area/Prices-and-Consumption/Consumer-Price…

## Sheet: Sensitivity analysis inputs
Supplementary file: model inputs
Parameter	Spain		Sweden		UK
	Lower bound	Upper bound	Lower bound	Upper bound	Lower bound	Upper bound
Proportion of patients using ICS + LABA FDC: asthma	0.3006	0.3674	0.45	0.55	0.3195	0.3905
Proportion of patients using ICS + LABA FDC: COPD	0.3033	0.3707	0.3573	0.4367	0.3195	0.3905
Doses per day: Turbuhaler 80/4.5	2	6	2	6	2	6
Doses per day: Accuhaler 100	1	3	1	3	1	3
Doses per day: Turbuhaler 160/4.5	2	6	2	6	2	6
Doses per day: Accuhaler 250	1	3	1	3	1	3
Doses per day: Turbuhaler 320/9	1	3	1	3	1	3
Doses per day: Accuhaler 500	1	3	1	3	1	3
Cost of hospitalisation: asthma	3596.72	5395.08	598.519	897.778	1402.95	2104.42
Cost of hospitalisation: COPD	2758.5	4137.75	1532.21	2298.31	2843.78	4265.67
Cost of ED visit: asthma	145.299	217.948	142.137	213.206	145.694	218.541
Cost of ED visit: COPD	145.299	217.948	142.137	213.206	145.694	218.541
Cost of additional antimicrobials: asthma	3.808	5.712	0.852615	1.27892	20.5193	30.7789
Cost of additional antimicrobials: COPD	3.808	5.712	0.852615	1.27892	2.35485	3.53228
Cost of additional OCS: asthma	13.776	20.664	1.87575	2.81363	44.2226	66.3339
Cost of additional OCS: COPD	13.776	20.664	1.87575	2.81363	44.2226	66.3339
Proportion of patients with poor inhalation technique: Turbuhaler	0.348	0.522	0.348	0.522	0.348	0.522
Proportion of patients with poor inhalation technique: Accuhaler	0.276	0.414	0.276	0.414	0.276	0.414
